# Supplementary material for: TAZ links exercise to mitochondrial biogenesis via mitochondrial transcription factor A
Source: Nat Commun. 2022 Feb 3;13:653. doi: 10.1038/s41467-022-28247-2 (PMC8814203; doi:10.1038/s41467-022-28247-2)
Supplement: Supplementary file 4 — Source data [file 41467_2022_28247_MOESM4_ESM.xlsx]

## Sheet: Figure 1
Figure 1
a	Mitochondrial area /Total area (%)			Mitochondrial number/μm2
	WT	mKO		WT	mKO
	34.2319	7.57945		0.833333	0.572917
	34.7447	8.40678		0.798611	0.548611
	31.6622	17.2309		1.02083	0.444444
c	VO2 (ml/min/kg0.75)					VCO2 (ml/min/kg0.75)					Energy Expenditure (kcal/day/kg0.75)
	WT-day	KO-day	WT-Night	KO-Night		WT-day	KO-day	WT-Night	KO-Night		WT-day	KO-day	WT-Night	KO-Night
	18.1427	15.9307	18.6409	15.2774		17.6518	15.4563	17.77	18.7166		129.85	114.938	133.931	115.445
	18.4346	15.5751	19.4435	16.6286		17.6002	15.287	21.6726	16.6101		134.083	112.684	152.87	119.696
	18.3909	14.6339	20.0874	16.1949		16.4471	13.743	20.035	19.5543		130.451	104.773	142.358	121.925
	23.653	14.846	25.3289	17.9455		16.9177	14.8381	20.3558	16.11		131.045	107.882	146.465	126.3
	20.1038	18.8929	29.708	18.1584		16.8189	18.2044	17.7348	14.9141		128.159	136.086	128.894	126.214
	17.8975	19.4306	21.6672	17.6129		15.7353	18.6484	20.3468	16.5745		148.48	141.599	175.244	128.021
	18.7234	18.1601	20.828	19.4248		20.9394	19.6468	24.0995	18.3757		146.071	132.848	205.958	136.117
d	Rearing (Counts)					Activity (Counts)
	WT-day	KO-day	WT-Night	KO-Night		WT-day	KO-day	WT-Night	KO-Night
	1341	931	2893	1563		1890	517	8612	6469
	1017	1032	1801	2024		1633	261	10049	6234
	2844	1126	4845	1439		2308	470	12707	7771
	2499	1239	4163	2102		822	1762	16307	8262
	1130	718	3595	1827		2861	1068	24776	7028
	617	1359	2591	3903		4280	261	19033	6234
						4018	8496	14068	20536
e	Food Intake (g)					Drink (ml)
	WT-day	KO-day	WT-Night	KO-Night		WT-day	KO-day	WT-Night	KO-Night
	0.9	1.08	2.22	4.3		0.54	0.28	2.36	3.68
	1.1	0.12	2.7	3.94		1.14	0.22	1.96	3.9
	0.76	0.12	3.14	5.8		0.68	0.2	3.42	3.44
	1.18	0.18	2.72	3.74		1.64	2.84	2.3	3.74
	1.02	0.52	3.54	3.08		0.82	0.66	3.88	3.78
	1.12	1.24	3.8	2.48		0.8	1.04	3.88	1.92
	1.18	0.08	3.26	3.44		0.98	0	3.58	5.18
f	Getotype	Running time (sec)
		1st	2nd	3rd
	WT	99	141	160
		79	120	138
		230	217	238
		111	184	218
		146	210	227
		134	204	219
		109	162	198
		149	196	211
	TAZmKO	53	68	86
		73	82	99
		33	43	73
		83	135	144
		50	52	68
		111	137	149
		162	210	199
		57	84	101
		45	78	93
		117	161	182
		65	94	101
		70	115	126
g	Running distance to fatigue (m)
	WT	mKO
	1325	725
	1400	650
	750	235
	1700	350
	975	290
	2150	270
	2375	205
	1800	1750
	2175	800
	1850	1150
		2000
		1425

## Sheet: Figure 2
Figure 2
a	Tfam		Pgc1a		Nrf1		Nrf2
	WT	mKO	WT	mKO	WT	mKO	WT	mKO
	0.782513	0.453821	1.36657	0.985487	1.15878	0.666346	1.06101	0.948541
	0.753329	0.715024	1.05003	1.17808	0.845544	0.65866	1.17029	1.1947
	1.2294	0.655925	1.31637	0.470207	0.948835	0.755705	0.804244	0.676923
	1.17103	0.851827	0.513232	0.571624	0.985827	1.01225	1.19363	0.52626
	0.885389	0.960175	1.06642	0.560355	1.10113	0.98823	0.935809	0.740583
	1.17833	0.830428	0.687383	0.651528	0.959885	0.853231	0.835013	1.05252
b	Tfam		Pgc1a		Nrf1		Nrf2
	Con	KD	Con	KD	Con	KD	Con	KD
	0.767524	0.68171	0.922208	1.30445	1.20064	0.948157	1.0199	0.942886
	1.0776	0.782018	1.25106	0.883987	0.991035	0.836361	0.802195	1.35346
	1.15488	0.672105	0.826733	0.570996	0.808324	0.884756	1.1779	1.04073
c	Tfam			Pgc1a			Nrf1			Nrf2
	WT	KO	KO+T	WT	KO	KO+T	WT	KO	KO+T	WT	KO	KO+T
	1.16	0.93	0.935	0.919	0.889	0.837	0.811	0.953	1.34	0.919	0.837	0.964
	0.977	0.76	1.25	1.02	0.849	0.763	0.976	0.713	1.14	0.986	0.829	0.951
	0.867	0.83	1.11	1.06	0.916	0.923	1.21	0.79	1.03	1.09	1	0.968

## Sheet: Figure 3
Figure 3
a	Rhebl1			Rheb
	WT	mKO		WT	mKO
	0.875589	0.735361		0.966034	0.776946
	1.01833	0.58325		0.969778	0.560711
	0.886727	0.76226		1.06713	0.502675
	1.06001	0.87872		0.885531	0.653383
	1.22933	0.96582		0.909869	0.699007
	0.930018	0.0366147		1.01658	0.789816
				1.18508
c	Rhebl1				Rheb
	WT	KO	TAZ		WT	KO	TAZ
	1.03239	0.633899	1.24991		0.950554	0.781841	0.942242
	0.986831	0.63181	1.26464		1.04232	0.65898	0.908538
	0.980784	0.535737	1.16485		1.00712	0.673017	0.93994
e	Rhebl1			Rheb
	Con	KD		Con	KD
	0.93	0.621		0.944144	0.306
	1.05	0.385		1.03512	0.607148
	1.02	0.678		1.02073	0.684667
g	IgG	TAZ		IgG	Tead4
	0.0248	0.188		0.000993	0.00525
	0.0277	0.213		0.00164	0.00507
	0.0301	0.0953		0.00108	0.00501
h	Con	Scrambled	Tead4 si#1	Tead4 si#2
	0.00230743	0.0135607	0.00972885	0.00689954
	0.00347949	0.0185927	0.00578385	0.00320178
	0.00229872	0.0131485	0.00425858	0.00232311
i	pGL3-basic	TBE	TBE+TAZ	TBE+Tead4	TBE+TAZ+Tead4
	1.04194	10.7704	46.4451	21.9132	70.5925
	1.09401	10.8724	32.3855	14.5296	59.3013
	0.864048	6.84522	24.5774	13.6129	64.8883
j	pGL3-basic_Con	pGL3-basic_Ti	TBE_Con	TBE_Ti
	0.0319982	0.0482878	0.852094	0.54439
	0.0672794	0.0421906	0.771085	0.410703
	0.058529	0.0709772	0.938365	0.454999

## Sheet: Figure 4
Figure 4
a	WT	mKO+CMV	mKO+Rhebl1		c	WT	mKO+Con	mKO+Rhebl1
	0.782279	0.546811	1.69866			1.4843	0.744547	1.61868
	0.711057	0.599957	1.95911			1.64627	0.150983	1.54229
	0.847313	0.523111	2.47986			1.72157	0.672577	1.38866
	1.33525	0.600403	2.09434			1.76671	0.704845	1.34175
	1.2231	0.600704	1.32713
	1.101	0.4836	2.2144
d	mt-Atp6			mt-Co2			mt-Cytb			mt-Nd5
	WT	mKO+CMV	mKO+Rhebl1	WT	mKO+CMV	mKO+Rhebl1	WT	mKO+CMV	mKO+Rhebl1	WT	mKO+CMV	mKO+Rhebl1
	0.932172	0.494972	0.842418	1.05623	0.676905	0.828926	1.02268	0.650743	0.915713	0.792722	0.479027	1.00763
	0.751763	0.485811	0.77801	0.74878	0.530067	0.954644	0.852166	0.570008	0.597592	0.924829	0.524372	0.836647
	1.00066	0.690916	1.00436	0.999431	0.521288	0.702674	0.736319	0.612119	0.865203	0.930498	0.914825	0.765123
	0.820361	0.546843	0.872659	0.926867	0.640938	0.788013	1.20782	0.697519	1.07709	1.06422	0.619622	0.69594
	1.50373	0.724649	0.769382	1.34546	0.423639	0.642329	0.972111	0.7012	1.16809	1.17662	0.743423	0.895312
	0.991313	0.69414	1.11131	0.923237	0.501402	1.10898	1.20891	0.803603	1.03562	1.11111	0.708738	1.12884
e	WT	mKO+CMV	mKO+Rhebl1
	1.00063	0.741745	1.00515
	0.973219	0.839924	0.838446
	1.20482	0.65738	0.776695
	0.861752	0.730354	0.736397
	1.05618	0.678622	0.970506
	0.903394	0.693147	1.12176

## Sheet: Figure 5
Figure 5
b	Untrained		Trained
	WT	mKO	WT	mKO
	1.32763	0.576981	2.02415	0.998862
	0.760876	0.540848	1.70992	0.680395
	1.04323	0.577646	1.45098	0.66662
	1.20605	0.739111	1.57064	1.18047
	0.915083	0.411967	1.07843	0.420783
	0.747139	0.575229	1.14395	0.634109
d	mt-Atp6				mt-Co2				mt-Cytb				mt-Nd5
	Untrained		Trained		Untrained		Trained		Untrained		Trained		Untrained		Trained
	WT	mKO	WT	mKO	WT	mKO	WT	mKO	WT	mKO	WT	mKO	WT	mKO	WT	mKO
	0.752	0.722	1.29	1.28	0.835	0.912	1.53	0.874	1.16	0.705	1.37	0.552	1.38	0.84	1.42	0.685
	0.966	0.664	1.46	0.868	0.894	0.718	1.98	1.1	0.867	0.609	1.44	0.484	0.795	0.802	1.71	0.924
	1.13	0.474	1.03	0.784	1.08	0.495	1.34	0.771	1.15	0.45	1.17	0.937	1.22	0.427	1.22	0.817
	1.05	0.745	1.73	0.673	1.09	0.807	1.51	0.63	1.01	0.735	1.21	0.568	0.987	0.542	1.09	0.718
	1.18	0.63	1.52	0.666	1.23	0.618	1.42	0.602	1.01	0.578	1.2	0.831	0.869	0.675	1.75	0.579
	0.921	0.541	1.4	0.615	0.869	0.543	1.74	0.625	0.805	0.47	2.28	0.437	0.755	0.602	1.31	0.512
e	Atp5a1				Idh3g				Ndufa10				Uqcrc1
	Untrained		Trained		Untrained		Trained		Untrained		Trained		Untrained		Trained
	WT	mKO	WT	mKO	WT	mKO	WT	mKO	WT	mKO	WT	mKO	WT	mKO	WT	mKO
	1.03	0.334	1.65	1	0.231	0.885	3.12	1.16	0.688	1.41	2.99	2.02	0.848	0.718	5.07	1.95
	1.05	0.261	1.21	1.11	0.671	0.633	1.63	0.992	1.03	0.508	2.37	1.48	1.05	0.75	3.69	2.21
	1.14	0.944	1.65	2.02	1.5	1.47	1.73	1.68	1.56	0.863	1.6	1.07	1.33	1.03	3.3	2.53
	0.972	0.969	1.28	1.11	0.839	1.09	1.45	2.3	0.864	0.791	1.26	1.16	0.662	0.935	1.89	2.63
	0.911	0.872	2.19	1.13	0.883	1.63	1.99	1.73	0.853	0.9	1.26	1.12	1	1.07	2.26	2.43
	0.9	0.677	1.28	1.44	1.87	1.21	1.8	1.37	1	0.541	1.15	1.65	1.11	1.4	2.6	3.36
f	VO2 (ml/min/kg0.75)									VCO2 (ml/min/kg0.75)									Energy Expenditure (kcal/day/kg0.75)
	Light				Dark					Light				Dark					Light				Dark
	Untrained		Trained		Untrained		Trained			Untrained		Trained		Untrained		Trained			Untrained		Trained		Untrained		Trained
	WT	mKO	WT	mKO	WT	mKO	WT	mKO		WT	mKO	WT	mKO	WT	mKO	WT	mKO		WT	mKO	WT	mKO	WT	mKO	WT	mKO
	20.8965	16.9716	22.0744	19.6949	21.1232	18.5166	30.5921	22.7406		19.0644	17.7404	16.9831	17.281	21.5308	17.5207	24.3734	18.7073		149.864	133.196	150.871	137.98	153.007	124.99	210.413	157.344
	20.5098	15.6396	25.4447	17.6222	20.3445	17.3623	32.0825	19.9168		17.7094	16.2281	18.6714	16.2037	20.1299	16.9521	25.7357	17.2551		143.183	124.171	172.473	124.633	148.712	116.182	220.941	139.185
	21.4308	16.5404	25.2634	19.5449	21.5537	17.4978	29.706	21.4841		14.8864	16.2645	17.1867	18.9929	19.1546	15.8528	23.8985	19.1962		144.817	124.981	169.103	139.849	151.994	119.5	204.684	151.062
	28.0196	16.6355	20.6539	18.768	28.447	18.7754	26.6418	19.558		18.8496	18.1539	17.6295	17.7369	21.609	17.4209	24.5009	17.9226		189.717	135.351	143.917	133.496	191.923	122.38	188.43	138.227
	23.179	21.6479	21.6025	20.2449	26.1232	23.2164	29.3675	23.9091		17.2068	14.5255	17.123	16.5949	17.6596	16.8712	23.9593	20.3674		174.037	153.311	148.442	139.982	159.18	148.961	202.88	166.535
	19.9137	18.447	21.7464	16.547	21.1185	17.8025	26.8532	18.8544		15.6134	16.8445	17.8447	13.4848	16.0975	19.0218	22.1019	16.2363		124.71	138.628	150.394	114.288	129.462	148.732	185.817	131.605

## Sheet: Supplementary Figure 1
Supplementary Figure 1
	a	WT	KO	b	WT	KO	e	Con	KD	f	Con	KD	i	Time(min)	Normalized by gDNA(pMoles/min/ug DNA)
		15.5179	12.1209		1.02495	0.494927		5.98971	5.388		0.959	0.684			WT				KO
		10.7504	14.0988		1.00219	0.48533		5.29371	3.42957		0.897	0.722		1	149.805	175.906	114.302	166.447	83.9806	131.437	99.4121	123.616
		11.7306	10.8514		0.972854	0.467233		6.49756	2.94534		1.14	0.596		11	128.023	163.763	116.323	169.252	83.597	107.437	76.6396	111.211
		17.1644	7.07154					2.45748	4.41219					21	120.158	161.193	115.963	158.529	77.0168	115.587	80.1262	120.561
		21.6899	13.5154	c	WT	KO		1.59632	3.49883	g	Con	KD		31	40.3868	58.2604	31.7658	67.1848	9.7083	49.3525	15.7897	52.4913
		10.8836	15.7392		0.512332	0.424101		8.78908	2.22029		2.75829	2.00446		41	43.5644	53.9971	45.7375	67.8319	16.5945	48.138	23.998	41.8111
		20.3191	10.7272		0.61386	0.464132		16.6395	3.27234		2.11967	1.81213		51	65.6729	69.9696	57.0744	72.9444	21.8491	48.6103	35.9677	51.7271
		12.7781	12.6402		0.534828	0.448714		15.3819	3.2594		2.36883	1.974		61	159.36	219.705	200.284	225.155	95.5686	175.077	105.697	144.712
		31.7005	4.16556					3.95065	6.34452					71	177.03	242.864	209.178	249.223	103.381	166.639	101.54	135.133
		18.8659	7.15315	d	WT	KO		6.34211	3.34076					81	169.585	231.929	216.918	256.672	104.069	171.857	113.026	142.315
		3.42705	11.6123		88581	35287		10.7152	2.36164					91	53.0181	48.2154	54.3409	72.4285	-1.80624	43.4335	23.2119	42.7872
		11.6991	1.37849		84136	31241		4.63489	2.608					101	56.8346	59.1427	51.9504	78.8128	15.9603	45.6593	28.9699	36.6727
		40.6818	2.71275		64752	33275		12.5395	4.22155					111	43.802	48.3185	46.2172	64.9256	0.866842	39.892	25.9646	38.3349
		22.4782	2.16994					8.82881	6.28875
		29.2301	4.08689					8.10127	3.27065
		14.3578	17.1409					8.0645	3.39614
		10.96	8.0302					10.6071	3.48738				i	Time(min)	Normalized by gDNA(pMoles/min/ug DNA)
		13.1638	3.46756					9.53674	4.68358						Con				KD
		12.4615	5.39318					8.74181	2.7842					1	13.8671	16.3237	15.1675	19.8503	8.51311	8.97207	10.0097	7.37566
		8.36502	3.50265					8.10079	1.83626					11	13.8934	16.7064	15.8226	20.3192	8.2309	8.98788	9.83321	7.23536
		21.9039	2.44367					15.8964	0.741213					21	13.6666	16.7777	15.6972	20.4144	8.12297	9.23834	9.86819	7.58405
		11.7098	3.4219					8.65813	2.83406					31	3.63784	5.74463	5.09016	6.26336	2.13793	2.19489	2.88028	1.9851
		20.4036	9.83951					5.81572	2.91114					41	3.1835	5.39351	4.99942	5.66685	2.19903	2.11187	2.84113	1.88927
		16.8628	14.3992					11.9584	1.958					51	3.06475	4.91058	4.83724	5.22674	1.87019	1.93213	2.52039	1.89268
		16.5373	10.2195					19.4191	5.34035					61	27.5767	30.3728	30.1831	47.4509	13.5844	18.6989	21.9755	17.3103
		14.5076	9.78685					20.2649	4.62216					71	25.0009	32.7794	31.3478	44.76	14.5401	18.7932	22.3539	17.0618
		13.9178	6.53526					17.5434	3.32249					81	23.3764	30.476	29.5758	40.9166	13.0277	17.6366	21.3038	15.3997
		6.53951	7.4942					30.6496	3.8787					91	4.28473	5.37427	6.10756	9.04244	3.02503	2.61416	3.14119	1.64251
		7.03167	8.71518					14.9291	3.8187					101	3.82017	4.92113	5.83792	7.15942	2.41102	2.06644	2.16957	1.37538
		5.34915	5.10296					16.1333	2.72536					111	3.28722	4.50334	4.69427	6.25084	2.26328	2.05002	2.26701	1.1366
		3.15379	12.4527					11.6709	2.15291
		1.67471	5.40332					11.8661	11.3667
		1.64177	1.59737					14.9957	3.67952
		9.2409	5.8948					23.7827	11.3005
		1.61421	1.99271					13.5562	6.9271
		2.21049	3.62363					14.0742	2.21674
		3.70371	5.53601					15.6745	2.77312
		6.18315	3.53806					10.8239	0.826825
		9.97774	4.06327					14.8063	2.83749
		8.65061	3.51668					11.4719	1.6911
		13.1752	3.63145					5.44336	3.92853
		9.85647	1.2174					1.8559	6.02005
		18.3081	2.34331					6.3456	3.09331
		7.01031	1.5175					13.2668	1.05189
		17.4895	1.68321					11.0881	1.04639
		13.1232	5.42626					8.95508	0.34265
		11.1288	5.84141					7.14576	2.73996
		4.35531	2.28163					3.5581	2.331
		10.4613	5.4274					3.62157	4.45885
		4.78339	3.30409					6.28006	4.48765
		11.0945	3.24547					7.42761	4.40866
		12.1634	2.21211					15.638
		10.1246	1.7146					11.115
		12.4688	1.26889
		15.6105	2.98979
		8.63762	3.02706
		5.03814	1.71506
		10.9112	0.733038
		10.4705
		16.2814
		6.75697
		5.6873

## Sheet: Supplementary Figure 2
Supplementary Figure 2
b	Con	shTAZ		c	Con	shTAZ		e	WT+Con	shTAZ+Con	shTAZ+TAZ	shTAZ+S51A		f	WT+Con	shTAZ+Con	shTAZ+TAZ	shTAZ+S51A
	3.77312	1.32685			1.14196	0.488039			5.61136	1.962	4.03652	2.04785			0.957149	0.462514	0.985223	0.881158
	4.83577	1.20359			0.868327	0.771189			4.05734	3.08644	3.31866	3.46262			0.900311	0.697462	0.808682	0.559416
	4.47137	1.72856			0.782711	0.667018			4.70229	2.11545	3.7603	3.03353			1.32204	0.602164	0.820287	0.919759
	4.15336	1.8237			1.23961	0.808218			3.26095	1.07652	3.96203	2.45041			0.909376	0.45851	0.790238	0.877904
					1.17266	0.800274									1.03863	0.678481	0.896511	0.592391
					0.847187	0.734192									0.872499	0.616025	1.09496	0.52791
					0.947546	0.725373

## Sheet: Supplementary Figure 3
Supplementary Figure 3
b	mt-Atp6			mt-Co2			mt-Cytb			mt-Nd5
	WT	KO	Rhebl1	WT	KO	Rhebl1	WT	KO	Rhebl1	WT	KO	Rhebl1
	0.996508	0.607879	0.979321	0.994681	0.598854	1.01128	0.979122	0.683441	1.22746	0.975101	0.600135	1.03546
	1.03459	0.697072	0.956697	1.02732	0.602503	0.969747	1.05181	0.723571	1.15056	1.08618	0.632763	1.01468
	0.9689	0.532874	0.88429	0.978003	0.636498	0.906394	0.969069	0.717369	1.05315	0.938718	0.560103	0.918292
c	WT	KO	Rhebl1
	1.07449	0.624197	0.9489
	0.927166	0.544997	0.764113
	0.998339	0.37394	1.12065
d	WT	KO	Rhebl1
	0.926551	0.660339	0.787623
	0.86348	0.739962	0.85496
	0.936525	0.723942	0.822461

## Sheet: Supplementary Figure 4
Supplementary Figure 4
b	WT	mKO-Ve	mKO-mTOR act
	1.84589	0.742508	2.92508
	1.92945	0.843594	3.92244
	2.83819	1.34193	1.90293
	1.99284	0.456555	1.94621
c	mt-Atp6			mt-Co2			mt-Cytb			mt-Nd5
	WT	KO	mKO-mTOR act	WT	KO	mKO-mTOR act	WT	KO	mKO-mTOR act	WT	KO	mKO-mTOR act
	0.744181	0.511679	0.618763	0.815452	0.618531	1.30913	0.858442	0.581166	0.981233	1.35624	0.42513	0.621795
	0.923549	0.580395	1.21366	1.15149	0.464038	1.24861	1.10217	0.614105	0.853147	0.849983	0.422915	1.06613
	1.23788	0.651152	1.0845	0.939645	0.75099	0.63899	0.725199	0.43731	0.740754	0.665997	0.464056	0.575045
	0.851727	0.704222	1.26635	1.0904	0.526045	0.701428	0.925817	0.589097	1.12433	0.763992	0.643092	1.05878
	1.07638	0.433721	1.0229	0.874785	0.340652	1.42769	1.11966	0.974069	1.20177	1.24469	0.624821	0.92828
	1.16629	0.684354	0.69996	1.12823	0.557133	0.725486	1.26871	0.711373	1.18406	1.11911	0.864237	0.783219
d	WT	mKO-Ve	mKO-MHY
	0.879024	0.582671	0.844582
	1.05127	0.664263	1.08973
	1.10101	0.838522	0.879205
	0.944232	0.819302	1.07447
	1.00951	0.313407	0.77852
	1.01495	0.497529	0.737615

## Sheet: Supplementary Figure 5
Supplementary Figure 5
a		Untrained						Trained
	Time (min)	WT			mKO			WT			mKO
	1	30	26	22	22	24	18	42	33	45	31	27	26
	8	29	28	23	21	17	20	49	36	44	28	32	24
	15	52	47	51	31	35	45	71	74	86	48	54	57
	22	55	45	49	28	34	45	70	76	81	48	55	52
	29	51	46	45	26	37	43	66	73	89	49	53	56
	36	17	14	21	12	19	18	20	28	29	14	20	16
	43	20	16	23	17	12	15	21	25	16	12	19	23
	50	16	13	19	19	15	14	26	17	23	15	20	16
	57	72	69	61	47	40	55	109	94	89	79	69	75
	64	75	60	62	49	36	52	101	99	93	75	68	80
	71	71	57	63	46	36	55	99	88	91	71	76	72
	78	16	19	13	19	17	16	14	19	13	20	11	19
	85	14	17	15	12	12	19	12	10	16	18	17	13
	92	15	13	16	17	16	13	14	15	12	13	15	16
b	Basal				State III				State IV
	Untrained		Trained		Untrained		Trained		Untrained		Trained
	WT	mKO	WT	mKO	WT	mKO	WT	mKO	WT	mKO	WT	mKO
	29.5	21.5	45.5	29.5	52.6667	28.3333	69	48.3333	25.6667	20.3333	29.3333	21.6667
	27	20.5	34.5	29.5	46	35.3333	74.3333	54	28	25.3333	29	16.6667
	22.5	19	44.5	25	48.3333	44.3333	85.3333	55	30.3333	18.6667	32	23.3333

[truncated: 1 more sheets: Supplementary Figure 6]
